# Supplementary material for: An Analysis of G3BP2 in Non-Small Cell Lung Cancer
Source: Cancers (Basel). 2026 Mar 17;18(6):969. doi: 10.3390/cancers18060969 (PMC13024974; doi:10.3390/cancers18060969)
Supplement: Supplementary file 1 [file cancers-18-00969-s001.zip]

Archive with 8 entries (8 files):
- Figure S1.pdf
- Figure S2.pdf
- Figure S3.pdf
- Figure S4.pdf
- Figure S5.pdf
- Figure S6.pdf
- Figure S7.pdf
- Supplementary Figure Legends.pdf
